# Supplementary material for: Identification of the Biotransformation Pathways of a Potential Oral Male Contraceptive, 11β-Methyl-19-Nortestosterone (11β-MNT) and Its Prodrugs: An In Vitro Study Highlights the Contribution of Polymorphic Intestinal UGT2B17
Source: Pharmaceutics. 2024 Aug 2;16(8):1032. doi: 10.3390/pharmaceutics16081032 (PMC11360557; doi:10.3390/pharmaceutics16081032)
Supplement: Supplementary file 1 [file pharmaceutics-16-01032-s001.zip]

Archive with 1 entries (1 files):
- pharmaceutics-3073378-supplementary.pdf
